# Supplementary material for: Four New Sesquiterpene Pyridine Alkaloids from the Roots of Tripterygium wilfordii Hook. f
Source: Molecules. 2026 Jan 13;31(2):271. doi: 10.3390/molecules31020271 (PMC12844141; doi:10.3390/molecules31020271)
Supplement: Supplementary file 1 [file molecules-31-00271-s001.zip]

Archive with 1 entries (1 files):
- molecules-4060260-supplementary.pdf
